# Supplementary material for: Reassessing human MHC-I genetic diversity in T cell studies
Source: Sci Rep. 2024 Apr 4;14:7966. doi: 10.1038/s41598-024-58777-2 (PMC10995142; doi:10.1038/s41598-024-58777-2)
Supplement: Supplementary file 2 — Supplementary Table S1. [file 41598_2024_58777_MOESM2_ESM.xlsx]

## Sheet: Blad1
Authors	Title	Publication year	PMID	HLA-A*01:01	HLA-A*02:01	HLA-A*03:01	HLA-A*11:01	HLA-A*23:01	HLA-A*24:02	HLA-A*29:02	HLA-B*07:02	HLA-B*08:01	HLA-B*15:01	HLA-B*18:01	HLA-B*27:05	HLA-B*35:01	HLA-B*40:01	HLA-B*44:02	HLA-B*44:03	HLA-B*51:01	HLA-C*04:01	HLA-C*06:02	HLA-C*07:01	HLA-C*07:02	HLA-C*14:02	HLA-E:01*03
				24	55	21	18	1	31	1	24	10	8	1	2	6	6	1	1	1	1	1	1	1	1	1
				0.32	0.733333	0.28	0.24	0.0133333	0.413333	0.0133333	0.32	0.133333	0.106667	0.0133333	0.0266667	0.08	0.08	0.0133333	0.0133333	0.0133333	0.0133333	0.0133333	0.0133333	0.0133333	0.0133333	0.0133333
Ferretti AP,Kula T,Wang Y,Nguyen DMV,Weinheimer A,Dunlap GS,Xu Q,Nabilsi N,Perullo CR,Cristofaro AW,Whitton HJ,Virbasius A,Olivier Jr KJ,Buckner LR,Alistar AT,Whitman ED,Bertino SA,Chattopadhyay S,MacBeath G	Unbiased Screens Show CD8+ T Cells of COVID-19 Patients Recognize Shared Epitopes in SARS-CoV-2 that Largely Reside outside the Spike Protein	2020	33128877	1	1	1	1		1		1
Shomuradova AS,Vagida MS,Sheetikov SA,Zornikova KV,Kiryukhin D,Titov A,Peshkova IO,Khmelevskaya A,Dianov DV,Malasheva M,Shmelev A,Serdyuk Y,Bagaev DV,Pivnyuk A,Shcherbinin DS,Maleeva AV,Shakirova NT,Pilunov A,Malko DB,Khamaganova EG,Biderman B,Ivanov A,Shugay M,Efimov GA	SARS-CoV-2 Epitopes Are Recognized by a Public and Diverse Repertoire of Human T Cell Receptors	2020	33326767		1
Habel JR,Nguyen TH,van de Sandt CE,Juno JA,Chaurasia P,Wragg K,Koutsakos M,Hensen L,Chua B,Zhang W,Tan HX,Flanagan KL,Doolan D,Torresi J,Chen W,Wakim L,Cheng A,Petersen J,Rossjohn J,Wheatley AK,Kent S,Rowntree L,Kedzierska K	Suboptimal SARS-CoV-2-specific CD8+ T-cell response associated with the prominent HLA-A*02:01 phenotype	2020	32913053		1
Sekine T,Perez-Potti A,Rivera-Ballesteros O,Strålin K,Gorin JB,Olsson A,Llewellyn-Lacey S,Kamal H,Bogdanovic G,Muschiol S,Wullimann DJ,Kammann T,Emgård J,Parrot T,Folkesson E,Karolinska COVID-19 Study Group,Rooyackers O,Eriksson LI,Henter JI,Sönnerborg A,Allander T,Albert J,Nielsen M,Klingström J,Gredmark-Russ S,Björkström NK,Sandberg JK,Price DA,Ljunggren HG,Aleman S,Buggert M	Robust T Cell Immunity in Convalescent Individuals with Asymptomatic or Mild COVID-19	2020	32979941		1						1
Ma T,Ryu H,McGregor M,Babcock B,Neidleman J,Xie G,George AF,Frouard J,Murray V,Gill G,Ghosn E,Newell EW,Lee SA,Roan NR	Protracted yet Coordinated Differentiation of Long-Lived SARS-CoV-2-Specific CD8+ T Cells during Convalescence	2021	34389625														1
Schöllhorn A,Schuhmacher J,Besedovsky L,Fendel R,Jensen ATR,Stevanović S,Lange T,Rammensee HG,Born J,Gouttefangeas C,Dimitrov S	Integrin Activation Enables Sensitive Detection of Functional CD4+ and CD8+ T Cells: Application to Characterize SARS-CoV-2 Immunity	2021	33854501		1
de Silva TI,Liu G,Lindsey BB,Dong D,Moore SC,Hsu NS,Shah D,Wellington D,Mentzer AJ,Angyal A,Brown R,Parker MD,Ying Z,Yao X,Turtle L,Dunachie S,COVID-19 Genomics UK (COG-UK) Consortium,Maini MK,Ogg G,Knight JC,ISARIC4C Investigators,Peng Y,Rowland-Jones SL,Dong T	The impact of viral mutations on recognition by SARS-CoV-2 specific T cells	2021	34729465	1		1	1						1		1		1
Mallajosyula V,Ganjavi C,Chakraborty S,McSween AM,Pavlovitch-Bedzyk AJ,Wilhelmy J,Nau A,Manohar M,Nadeau KC,Davis MM	CD8+ T cells specific for conserved coronavirus epitopes correlate with milder disease in COVID-19 patients	2021	34210785		1								1
Sivapalan R,Liu J,Chakraborty K,Arthofer E,Choudhry M,Barie PS,Barouch DH,Henley T	Virus Induced Lymphocytes (VIL) as a novel viral antigen-specific T cell therapy for COVID-19 and potential future pandemics	2021	34315945		1
Pan K,Chiu Y,Huang E,Chen M,Wang J,Lai I,Singh S,Shaw RM,MacCoss MJ,Yee C	Mass spectrometric identification of immunogenic SARS-CoV-2 epitopes and cognate TCRs	2021	34725257	1	1	1			1
Nesterenko PA,McLaughlin J,Tsai BL,Burton Sojo G,Cheng D,Zhao D,Mao Z,Bangayan NJ,Obusan MB,Su Y,Ng RH,Chour W,Xie J,Li YR,Lee D,Noguchi M,Carmona C,Phillips JW,Kim JT,Yang L,Heath JR,Boutros PC,Witte ON	HLA-A∗02:01 restricted T cell receptors against the highly conserved SARS-CoV-2 polymerase cross-react with human coronaviruses	2021	34919800		1
Gao A,Chen Z,Amitai A,Doelger J,Mallajosyula V,Sundquist E,Pereyra Segal F,Carrington M,Davis MM,Streeck H,Chakraborty AK,Julg B	Learning from HIV-1 to predict the immunogenicity of T cell epitopes in SARS-CoV-2	2021	33748696	1	1	1	1		1		1	1									1
Redd AD,Nardin A,Kared H,Bloch EM,Pekosz A,Laeyendecker O,Abel B,Fehlings M,Quinn TC,Tobian AAR	CD8+ T-Cell Responses in COVID-19 Convalescent Individuals Target Conserved Epitopes From Multiple Prominent SARS-CoV-2 Circulating Variants	2021	34322559	1	1	1	1		1		1
Minervina AA,Komech EA,Titov A,Bensouda Koraichi M,Rosati E,Mamedov IZ,Franke A,Efimov GA,Chudakov DM,Mora T,Walczak AM,Lebedev YB,Pogorelyy MV	Longitudinal high-throughput TCR repertoire profiling reveals the dynamics of T-cell memory formation after mild COVID-19 infection	2021	33399535		1
Jung JH,Rha MS,Sa M,Choi HK,Jeon JH,Seok H,Park DW,Park SH,Jeong HW,Choi WS,Shin EC	SARS-CoV-2-specific T cell memory is sustained in COVID-19 convalescent patients for 10 months with successful development of stem cell-like memory T cells	2021	34193870		1
Poluektov Y,George M,Daftarian P,Delcommenne MC	Assessment of SARS-CoV-2 specific CD4(+) and CD8 (+) T cell responses using MHC class I and II tetramers	2021	33744048		1	1	1		1
Joag V,Wijeyesinghe S,Stolley JM,Quarnstrom CF,Dileepan T,Soerens AG,Sangala JA,O'Flanagan SD,Gavil NV,Hong SW,Bhela S,Gangadhara S,Weyu E,Matchett WE,Thiede J,Krishna V,Cheeran MC,Bold TD,Amara R,Southern P,Hart GT,Schifanella L,Vezys V,Jenkins MK,Langlois RA,Masopust D	Cutting Edge: Mouse SARS-CoV-2 Epitope Reveals Infection and Vaccine-Elicited CD8 T Cell Responses	2021	33441437		1
Schulien I,Kemming J,Oberhardt V,Wild K,Seidel LM,Killmer S,Sagar,Daul F,Salvat Lago M,Decker A,Luxenburger H,Binder B,Bettinger D,Sogukpinar O,Rieg S,Panning M,Huzly D,Schwemmle M,Kochs G,Waller CF,Nieters A,Duerschmied D,Emmerich F,Mei HE,Schulz AR,Llewellyn-Lacey S,Price DA,Boettler T,Bengsch B,Thimme R,Hofmann M,Neumann-Haefelin C	Characterization of pre-existing and induced SARS-CoV-2-specific CD8+ T cells	2021	33184509	1	1						1								1
Rha MS,Jeong HW,Ko JH,Choi SJ,Seo IH,Lee JS,Sa M,Kim AR,Joo EJ,Ahn JY,Kim JH,Song KH,Kim ES,Oh DH,Ahn MY,Choi HK,Jeon JH,Choi JP,Kim HB,Kim YK,Park SH,Choi WS,Choi JY,Peck KR,Shin EC	PD-1-Expressing SARS-CoV-2-Specific CD8+ T Cells Are Not Exhausted, but Functional in Patients with COVID-19	2021	33338412		1
Nguyen THO,Rowntree LC,Petersen J,Chua BY,Hensen L,Kedzierski L,van de Sandt CE,Chaurasia P,Tan HX,Habel JR,Zhang W,Allen LF,Earnest L,Mak KY,Juno JA,Wragg K,Mordant FL,Amanat F,Krammer F,Mifsud NA,Doolan DL,Flanagan KL,Sonda S,Kaur J,Wakim LM,Westall GP,James F,Mouhtouris E,Gordon CL,Holmes NE,Smibert OC,Trubiano JA,Cheng AC,Harcourt P,Clifton P,Crawford JC,Thomas PG,Wheatley AK,Kent SJ,Rossjohn…	CD8+ T cells specific for an immunodominant SARS-CoV-2 nucleocapsid epitope display high naive precursor frequency and TCR promiscuity	2021	33951417		1				1		1
Chaurasia P,Nguyen THO,Rowntree LC,Juno JA,Wheatley AK,Kent SJ,Kedzierska K,Rossjohn J,Petersen J	Structural basis of biased T cell receptor recognition of an immunodominant HLA-A2 epitope of the SARS-CoV-2 spike protein	2021	34384783		1
Saini SK,Hersby DS,Tamhane T,Povlsen HR,Amaya Hernandez SP,Nielsen M,Gang AO,Hadrup SR	SARS-CoV-2 genome-wide T cell epitope mapping reveals immunodominance and substantial CD8+ T cell activation in COVID-19 patients	2021	33853928	1	1	1			1		1	1	1
Sabatino Jr JJ,Mittl K,Rowles W,Mcpolin K,Rajan JV,Zamecnik CR,Dandekar R,Alvarenga BD,Loudermilk RP,Gerungan C,Spencer CM,Sagan SA,Augusto DG,Alexander J,Hollenbach JA,Wilson MR,Zamvil SS,Bove R	Impact of multiple sclerosis disease-modifying therapies on SARS-CoV-2 vaccine-induced antibody and T cell immunity	2021	34580672	1		1					1	1	1									1	1	1
Gangaev A,Ketelaars SLC,Isaeva OI,Patiwael S,Dopler A,Hoefakker K,De Biasi S,Gibellini L,Mussini C,Guaraldi G,Girardis M,Ormeno CMPT,Hekking PJM,Lardy NM,Toebes M,Balderas R,Schumacher TN,Ovaa H,Cossarizza A,Kvistborg P	Identification and characterization of a SARS-CoV-2 specific CD8+ T cell response with immunodominant features	2021	33972535	1	1	1	1		1		1	1	1	1						1
Brunk F,Moritz A,Nelde A,Bilich T,Casadei N,Fraschka SAK,Heitmann JS,Hörber S,Peter A,Rammensee HG,Singh H,Walz J,Maurer D,Wagner C	SARS-CoV-2-reactive T-cell receptors isolated from convalescent COVID-19 patients confer potent T-cell effector function	2021	34424997		1				1
Kared H,Redd AD,Bloch EM,Bonny TS,Sumatoh H,Kairi F,Carbajo D,Abel B,Newell EW,Bettinotti MP,Benner SE,Patel EU,Littlefield K,Laeyendecker O,Shoham S,Sullivan D,Casadevall A,Pekosz A,Nardin A,Fehlings M,Tobian AA,Quinn TC	SARS-CoV-2–specific CD8+ T cell responses in convalescent COVID-19 individuals	2021	33427749	1	1	1	1		1		1
Xiao C,Qiu C,Deng J,Ye J,Gao L,Su J,Luo OJ,Wang P,Chen G	Optimization of antigen-specific CD8+ T cell activation conditions for infectious diseases including COVID-19	2021	34414379		1
Qiu C,Xiao C,Wang Z,Zhu G,Mao L,Chen X,Gao L,Deng J,Su J,Su H,Fang EF,Zhang ZJ,Zhang J,Xie C,Yuan J,Luo OJ,Huang LA,Wang P,Chen G	CD8+ T-Cell Epitope Variations Suggest a Potential Antigen HLA-A2 Binding Deficiency for Spike Protein of SARS-CoV-2	2021	35116022		1
Quiros-Fernandez I,Poorebrahim M,Fakhr E,Cid-Arregui A	Immunogenic T cell epitopes of SARS-CoV-2 are recognized by circulating memory and naïve CD8 T cells of unexposed individuals	2021	34627082		1
Lineburg KE,Grant EJ,Swaminathan S,Chatzileontiadou DSM,Szeto C,Sloane H,Panikkar A,Raju J,Crooks P,Rehan S,Nguyen AT,Lekieffre L,Neller MA,Tong ZWM,Jayasinghe D,Chew KY,Lobos CA,Halim H,Burrows JM,Riboldi-Tunnicliffe A,Chen W,D'Orsogna L,Khanna R,Short KR,Smith C,Gras S	CD8+ T cells specific for an immunodominant SARS-CoV-2 nucleocapsid epitope cross-react with selective seasonal coronaviruses	2021	33945786									1
Zhang H,Deng S,Ren L,Zheng P,Hu X,Jin T,Tan X	Profiling CD8+ T cell epitopes of COVID-19 convalescents reveals reduced cellular immune responses to SARS-CoV-2 variants	2021	34506741		1		1		1
Rowntree LC,Petersen J,Juno JA,Chaurasia P,Wragg K,Koutsakos M,Hensen L,Wheatley AK,Kent SJ,Rossjohn J,Kedzierska K,Nguyen TH	SARS-CoV-2-specific CD8+ T-cell responses and TCR signatures in the context of a prominent HLA-A*24:02 allomorph	2021	34086357						1
Agerer B,Koblischke M,Gudipati V,Montaño-Gutierrez LF,Smyth M,Popa A,Genger JW,Endler L,Florian DM,Mühlgrabner V,Graninger M,Aberle SW,Husa AM,Shaw LE,Lercher A,Gattinger P,Torralba-Gombau R,Trapin D,Penz T,Barreca D,Fae I,Wenda S,Traugott M,Walder G,Pickl WF,Thiel V,Allerberger F,Stockinger H,Puchhammer-Stöckl E,Weninger W,Fischer G,Hoepler W,Pawelka E,Zoufaly A,Valenta R,Bock C,Paster W,Geyereg…	SARS-CoV-2 mutations in MHC-I-restricted epitopes evade CD8+ T cell responses	2021	33664060		1												1
Weingarten-Gabbay S,Klaeger S,Sarkizova S,Pearlman LR,Chen DY,Gallagher KME,Bauer MR,Taylor HB,Dunn WA,Tarr C,Sidney J,Rachimi S,Conway HL,Katsis K,Wang Y,Leistritz-Edwards D,Durkin MR,Tomkins-Tinch CH,Finkel Y,Nachshon A,Gentili M,Rivera KD,Carulli IP,Chea VA,Chandrashekar A,Bozkus CC,Carrington M,MGH COVID-19 Collection & Processing Team,Bhardwaj N,Barouch DH,Sette A,Maus MV,Rice CM,Clauser KR,…	Profiling SARS-CoV-2 HLA-I peptidome reveals T cell epitopes from out-of-frame ORFs	2021	34171305		1						1
Niessl J,Sekine T,Lange J,Konya V,Forkel M,Maric J,Rao A,Mazzurana L,Kokkinou E,Weigel W,Llewellyn-Lacey S,Hodcroft EB,Karlsson AC,Fehrm J,Sundman J,Price DA,Mjösberg J,Friberg D,Buggert M	Identification of resident memory CD8+ T cells with functional specificity for SARS-CoV-2 in unexposed oropharyngeal lymphoid tissue	2021	34519539		1				1		1	1
Prakash S,Srivastava R,Coulon PG,Dhanushkodi NR,Chentoufi AA,Tifrea DF,Edwards RA,Figueroa CJ,Schubl SD,Hsieh L,Others	Genome-wide B cell, CD4+, and CD8+ T cell epitopes that are highly conserved between human and animal coronaviruses, identified from SARS-CoV-2 as targets for preemptive pan-coronavirus vaccines	2021	33911008		1
Gupta S,Su H,Agrawal S	Immune Response to SARS-CoV-2 Vaccine in 2 Men	2022	34794147		1
Chaisawangwong W,Wang H,Kouo T,Salathe SF,Isser A,Bieler JG,Zhang ML,Livingston NK,Li S,Horowitz JJ,Samet RE,Zyskind I,Rosenberg AZ,Schneck JP	Cross-reactivity of SARS-CoV-2- and influenza A-specific T cells in individuals exposed to SARS-CoV-2	2022	36134660		1
Minervina AA,Pogorelyy MV,Kirk AM,Crawford JC,Allen EK,Chou CH,Mettelman RC,Allison KJ,Lin CY,Brice DC,Zhu X,Vegesana K,Wu G,Trivedi S,Kottapalli P,Darnell D,McNeely S,Olsen SR,Schultz-Cherry S,Estepp JH,SJTRC Study Team,McGargill MA,Wolf J,Thomas PG	SARS-CoV-2 antigen exposure history shapes phenotypes and specificity of memory CD8+ T cells	2022	35383307	1	1				1				1					1
Adamo S,Michler J,Zurbuchen Y,Cervia C,Taeschler P,Raeber ME,Baghai Sain S,Nilsson J,Moor AE,Boyman O	Signature of long-lived memory CD8+ T cells in acute SARS-CoV-2 infection	2022	34875673	1			1		1
Joseph M,Wu Y,Dannebaum R,Rubelt F,Zlatareva I,Lorenc A,Du ZG,Davies D,Kyle-Cezar F,Das A,Gee S,Seow J,Graham C,Telman D,Bermejo C,Lin H,Asgharian H,Laing AG,Del Molino Del Barrio I,Monin L,Muñoz-Ruiz M,McKenzie DR,Hayday TS,Francos-Quijorna I,Kamdar S,Davis R,Sofra V,Cano F,Theodoridis E,Martinez L,Merrick B,Bisnauthsing K,Brooks K,Edgeworth J,Cason J,Mant C,Doores KJ,Vantourout P,Luong K,Berka …	Global patterns of antigen receptor repertoire disruption across adaptive immune compartments in COVID-19	2022	35943978		1
Kared H,Wolf AS,Alirezaylavasani A,Ravussin A,Solum G,Tran TT,Lund-Johansen F,Vaage JT,Nissen-Meyer LS,Nygaard UC,Hungnes O,Robertson AH,Næss LM,Trogstad L,Magnus P,Munthe LA,Mjaaland S	Immune responses in Omicron SARS-CoV-2 breakthrough infection in vaccinated adults	2022	35851055	1	1				1		1
Gupta S,Agrawal S,Sandoval A,Su H,Tran M,Demirdag Y	SARS-CoV-2-Specific and Functional Cytotoxic CD8 Cells in Primary Antibody Deficiency: Natural Infection and Response to Vaccine	2022	35366743		1
Roukens AHE,Pothast CR,König M,Huisman W,Dalebout T,Tak T,Azimi S,Kruize Y,Hagedoorn RS,Zlei M,Staal FJT,de Bie FJ,van Dongen JJM,Arbous SM,Zhang JLH,Verheij M,Prins C,van der Does AM,Hiemstra PS,de Vries JJC,Janse JJ,Roestenberg M,Myeni SK,Kikkert M,Yazdanbakhsh M,Heemskerk MHM,Smits HH,Jochems SP,in collaboration with BEAT-COVID group,in collaboration with COVID-19 LUMC group	Prolonged activation of nasal immune cell populations and development of tissue-resident SARS-CoV-2-specific CD8+ T cell responses following COVID-19	2022	34937933	1	1				1		1	1
Zornikova KV,Khmelevskaya A,Sheetikov SA,Kiryukhin DO,Shcherbakova OV,Titov A,Zvyagin IV,Efimov GA	Clonal diversity predicts persistence of SARS-CoV-2 epitope-specific T-cell response	2022	36494499		1	1											1
Ogura H,Gohda J,Lu X,Yamamoto M,Takesue Y,Son A,Doi S,Matsushita K,Isobe F,Fukuda Y,Huang TP,Ueno T,Mambo N,Murakami H,Kawaguchi Y,Inoue JI,Shirai K,Yamasaki S,Hirata JI,Ishido S	Dysfunctional Sars-CoV-2-M protein-specific cytotoxic T lymphocytes in patients recovering from severe COVID-19	2022	36526616						1
Khatamzas E,Antwerpen MH,Rehn A,Graf A,Hellmuth JC,Hollaus A,Mohr AW,Gaitzsch E,Weiglein T,Georgi E,Scherer C,Stecher SS,Gruetzner S,Blum H,Krebs S,Reischer A,Leutbecher A,Subklewe M,Dick A,Zange S,Girl P,Müller K,Weigert O,Hopfner KP,Stemmler HJ,von Bergwelt-Baildon M,Keppler OT,Wölfel R,Muenchhoff M,Moosmann A	Accumulation of mutations in antibody and CD8 T cell epitopes in a B cell depleted lymphoma patient with chronic SARS-CoV-2 infection	2022	36151076	1												1
Xiao C,Mao L,Wang Z,Gao L,Zhu G,Su J,Chen X,Yuan J,Hu Y,Yin Z,Xie J,Ji W,Niu H,Gao F,Luo OJ,Xiao L,Wang P,Chen G	SARS-CoV-2 variant B.1.1.7 caused HLA-A2+ CD8+ T cell epitope mutations for impaired cellular immune response	2022	35194575		1
Pothast CR,Dijkland RC,Thaler M,Hagedoorn RS,Kester MGD,Wouters AK,Hiemstra PS,van Hemert MJ,Gras S,Falkenburg JHF,Heemskerk MHM	SARS-CoV-2-specific CD4+ and CD8+ T cell responses can originate from cross-reactive CMV-specific T cells	2022	36408799													1
Zhang J,Lin H,Ye B,Zhao M,Zhan J,Dong S,Guo Y,Zhao Y,Li M,Liu S,Zhang H,Xiao W,Guo Y,Yue C,Zhang D,Yang M,Zhang J,Quan C,Shi W,Liu X,Liu P,Jiang Y,Wu G,Gao GF,Liu WJ	One-Year Sustained Cellular and Humoral Immunities in Coronavirus Disease 2019 (COVID-19) Convalescents	2022	34609506				1
Kuse N,Zhang Y,Chikata T,Nguyen HT,Oka S,Gatanaga H,Takiguchi M	Long-term memory CD8+ T cells specific for SARS-CoV-2 in individuals who received the BNT162b2 mRNA vaccine	2022	36068240						1
Hu C,Shen M,Han X,Chen Q,Li L,Chen S,Zhang J,Gao F,Wang W,Wang Y,Li T,Li S,Huang J,Wang J,Zhu J,Chen D,Wu Q,Tao K,Pang D,Jin A	Identification of cross-reactive CD8+ T cell receptors with high functional avidity to a SARS-CoV-2 immunodominant epitope and its natural mutant variants	2022	34222571				1
van den Dijssel J,Hagen RR,de Jongh R,Steenhuis M,Rispens T,Geerdes DM,Mok JY,Kragten AH,Duurland MC,Verstegen NJ,van Ham SM,van Esch WJ,van Gisbergen KP,Hombrink P,Ten Brinke A,van de Sandt CE	Parallel detection of SARS-CoV-2 epitopes reveals dynamic immunodominance profiles of CD8+ T memory cells in convalescent COVID-19 donors	2022	36254196	1	1	1	1		1		1	1	1		1	1	1
Jing L,Wu X,Krist MP,Hsiang TY,Campbell VL,McClurkan CL,Favors SM,Hemingway LA,Godornes C,Tong DQ,Selke S,LeClair AC,Pyo CW,Geraghty DE,Laing KJ,Wald A,Gale Jr M,Koelle DM	T cell response to intact SARS-CoV-2 includes coronavirus cross-reactive and variant-specific components	2022	35133988			1
Motozono C,Toyoda M,Tan TS,Hamana H,Goto Y,Aritsu Y,Miyashita Y,Oshiumi H,Nakamura K,Okada S,Udaka K,Kitamatsu M,Kishi H,Ueno T	The SARS-CoV-2 Omicron BA.1 spike G446S mutation potentiates antiviral T-cell recognition	2022	36130929						1
Sabatino Jr JJ,Mittl K,Rowles WM,McPolin K,Rajan JV,Laurie MT,Zamecnik CR,Dandekar R,Alvarenga BD,Loudermilk RP,Gerungan C,Spencer CM,Sagan SA,Augusto DG,Alexander JR,DeRisi JL,Hollenbach JA,Wilson MR,Zamvil SS,Bove R	Multiple sclerosis therapies differentially affect SARS-CoV-2 vaccine-induced antibody and T cell immunity and function	2022	35030101	1	1	1	1				1
Dolton G,Rius C,Hasan MS,Wall A,Szomolay B,Behiry E,Whalley T,Southgate J,Fuller A,COVID-19 Genomics UK (COG-UK) consortium,Morin T,Topley K,Tan LR,Goulder PJR,Spiller OB,Rizkallah PJ,Jones LC,Connor TR,Sewell AK	Emergence of immune escape at dominant SARS-CoV-2 killer T cell epitope	2022	35931021		1
Wagner KI,Mateyka LM,Jarosch S,Grass V,Weber S,Schober K,Hammel M,Burrell T,Kalali B,Poppert H,Beyer H,Schambeck S,Holdenrieder S,Strötges-Achatz A,Haselmann V,Neumaier M,Erber J,Priller A,Yazici S,Roggendorf H,Odendahl M,Tonn T,Dick A,Witter K,Mijočević H,Protzer U,Knolle PA,Pichlmair A,Crowell CS,Gerhard M,D'Ippolito E,Busch DH	Recruitment of highly cytotoxic CD8+ T cell receptors in mild SARS-CoV-2 infection	2022	34968416	1	1	1	1		1		1	1				1
Redd AD,Nardin A,Kared H,Bloch EM,Abel B,Pekosz A,Laeyendecker O,Fehlings M,Quinn TC,Tobian AAR	Minimal Crossover between Mutations Associated with Omicron Variant of SARS-CoV-2 and CD8+ T-Cell Epitopes Identified in COVID-19 Convalescent Individuals	2022	35229637	1	1	1	1		1		1
Boettler T,Csernalabics B,Salié H,Luxenburger H,Wischer L,Salimi Alizei E,Zoldan K,Krimmel L,Bronsert P,Schwabenland M,Prinz M,Mogler C,Neumann-Haefelin C,Thimme R,Hofmann M,Bengsch B	SARS-CoV-2 vaccination can elicit a CD8 T-cell dominant hepatitis	2022	35461912			1			1
Francis JM,Leistritz-Edwards D,Dunn A,Tarr C,Lehman J,Dempsey C,Hamel A,Rayon V,Liu G,Wang Y,Wille M,Durkin M,Hadley K,Sheena A,Roscoe B,Ng M,Rockwell G,Manto M,Gienger E,Nickerson J,MGH COVID-19 Collection and Processing Team,Moarefi A,Noble M,Malia T,Bardwell PD,Gordon W,Swain J,Skoberne M,Sauer K,Harris T,Goldrath AW,Shalek AK,Coyle AJ,Benoist C,Pregibon DC	Allelic variation in class I HLA determines CD8+ T cell repertoire shape and cross-reactive memory responses to SARS-CoV-2	2022	34793243	1	1				1		1
Zhang J,Lu D,Li M,Liu M,Yao S,Zhan J,Liu WJ,Gao GF	A COVID-19 T-Cell Response Detection Method Based on a Newly Identified Human CD8+ T Cell Epitope from SARS-CoV-2 - Hubei Province, China, 2021	2022	35186375				1
Hikichi T,Sakamoto M,Harada M,Saito M,Yamane Y,Tokumura K,Nakamura Y	Identification of cytotoxic T cells and their T cell receptor sequences targeting COVID-19 using MHC class I-binding peptides	2022	35110673						1
Hammer Q,Dunst J,Christ W,Picarazzi F,Wendorff M,Momayyezi P,Huhn O,Netskar HK,Maleki KT,García M,Sekine T,Sohlberg E,Azzimato V,Aouadi M,Karolinska COVID-19 Study Group,Severe COVID-19 GWAS Group,Degenhardt F,Franke A,Spallotta F,Mori M,Michaëlsson J,Björkström NK,Rückert T,Romagnani C,Horowitz A,Klingström J,Ljunggren HG,Malmberg KJ	SARS-CoV-2 Nsp13 encodes for an HLA-E-stabilizing peptide that abrogates inhibition of NKG2A-expressing NK cells	2022	35235832																							1
Lyudovyk O,Kim JY,Qualls D,Hwee MA,Lin YH,Boutemine SR,Elhanati Y,Solovyov A,Douglas M,Chen E,Babady NE,Ramanathan L,Vedantam P,Bandlamudi C,Gouma S,Wong P,Hensley SE,Greenbaum B,Huang AC,Vardhana SA	Impaired humoral immunity is associated with prolonged COVID-19 despite robust CD8 T cell responses	2022	35679859	1	1	1	1		1		1					1
Xiao C,Su J,Zhang C,Huang B,Mao L,Ren Z,Bai W,Li H,Lei G,Zheng J,Chen G,Liang X,Qiu C	Effectiveness of Booster Doses of the SARS-CoV-2 Inactivated Vaccine KCONVAC against the Mutant Strains	2022	36146822		1
Armistead B,Jiang Y,Carlson M,Ford ES,Jani S,Houck J,Wu X,Jing L,Pecor T,Kachikis A,Yeung W,Nguyen T,Coig R,Minkah N,Larsen SE,Coler RN,Koelle DM,Harrington WE	Spike-specific T cells are enriched in breastmilk following SARS-CoV-2 mRNA vaccination	2023	36642379	1	1				1
Etemadi J,Motavalli R,Mirghaffari SA,Soltani-Zangbar MS,Hajivalili M,Ahmadian Heris J,Niknafs B,Zununi S,Sadeghi M,Rasi Hashemi S,Tayebi Khosroshahi H,Yousefi M	Potent SARS-CoV2-specific T-cell response in asymptomatic hemodialysis patients with hidden COVID-19 infection history	2023	36941528		1						1
Meyer S,Blaas I,Bollineni RC,Delic-Sarac M,Tran TT,Knetter C,Dai KZ,Madssen TS,Vaage JT,Gustavsen A,Yang W,Nissen-Meyer LSH,Douvlataniotis K,Laos M,Nielsen MM,Thiede B,Søraas A,Lund-Johansen F,Rustad EH,Olweus J	Prevalent and immunodominant CD8 T cell epitopes are conserved in SARS-CoV-2 variants	2023	36656713	1	1	1					1	1
Proietto D,Dallan B,Gallerani E,Albanese V,Llewellyn-Lacey S,Price DA,Appay V,Pacifico S,Caputo A,Nicoli F,Gavioli R	Ageing Curtails the Diversity and Functionality of Nascent CD8+ T Cell Responses against SARS-CoV-2	2023	36679999		1
Gfeller D,Schmidt J,Croce G,Guillaume P,Bobisse S,Genolet R,Queiroz L,Cesbron J,Racle J,Harari A	Improved predictions of antigen presentation and TCR recognition with MixMHCpred2.2 and PRIME2.0 reveal potent SARS-CoV-2 CD8+ T-cell epitopes	2023	36603583				1	1	1	1															1
Gao F,Mallajoysula V,Arunachalam PS,van der Ploeg K,Manohar M,Röltgen K,Yang F,Wirz O,Hoh R,Haraguchi E,Lee JY,Willis R,Ramachandiran V,Li J,Kathuria KR,Li C,Lee AS,Shah MM,Sindher SB,Gonzalez J,Altman JD,Wang TT,Boyd SD,Pulendran B,Jagannathan P,Nadeau KC,Davis MM	Spheromers reveal robust T cell responses to the Pfizer/BioNTech vaccine and attenuated peripheral CD8+ T cell responses post SARS-CoV-2 infection	2023	36996809		1												1
Nguyen THO,Rowntree LC,Allen LF,Chua BY,et al.	Robust SARS-CoV-2 T cell responses with common TCRαβ motifs towards COVID-19 vaccines in haematological malignancy patients impacting B cell …	2023	37030296	1	1	1			1		1		1			1
Koutsakos M,Reynaldi A,Lee WS,Nguyen J,Amarasena T,Taiaroa G,Kinsella P,Liew KC,Tran T,Kent HE,Tan HX,Rowntree LC,Nguyen THO,Thomas PG,Kedzierska K,Petersen J,Rossjohn J,Williamson DA,Khoury D,Davenport MP,Kent SJ,Wheatley AK,Juno JA	SARS-CoV-2 breakthrough infection induces rapid memory and de novo T cell responses	2023	36958334		1	1			1		1
