# Supplementary material for: Reassessing human MHC-I genetic diversity in T cell studies
Source: Sci Rep. 2024 Apr 4;14:7966. doi: 10.1038/s41598-024-58777-2 (PMC10995142; doi:10.1038/s41598-024-58777-2)
Supplement: Supplementary file 3 — Supplementary Table S2. [file 41598_2024_58777_MOESM3_ESM.xlsx]

## Sheet: Sheet1
Region	Allele	Median
Australia (AUS)	A*01:01	0.04
Australia (AUS)	A*02:01	0.113
Australia (AUS)	A*03:01	0.029
Australia (AUS)	A*11:01	0.097
Australia (AUS)	A*23:01	0.0095
Australia (AUS)	A*24:02	0.223
Australia (AUS)	A*29:02	0.015
Australia (AUS)	B*07:02	0.045
Australia (AUS)	B*08:01	0.0275
Australia (AUS)	B*15:01	0.032
Australia (AUS)	B*18:01	0.01
Australia (AUS)	B*27:05	0.005
Australia (AUS)	B*35:01	0.005
Australia (AUS)	B*40:01	0.08
Australia (AUS)	B*44:02	0.016
Australia (AUS)	B*44:03	0.007
Australia (AUS)	B*51:01	0.007
Australia (AUS)	C*04:01	0.253
Australia (AUS)	C*06:02	0.021
Australia (AUS)	C*07:01	0.0275
Australia (AUS)	C*07:02	0.082
Australia (AUS)	C*14:02	0.005
Europe (EUR)	A*01:01	0.127
Europe (EUR)	A*02:01	0.2672
Europe (EUR)	A*03:01	0.1191
Europe (EUR)	A*11:01	0.0584
Europe (EUR)	A*23:01	0.02225
Europe (EUR)	A*24:02	0.0985
Europe (EUR)	A*29:02	0.023
Europe (EUR)	B*07:02	0.0799
Europe (EUR)	B*08:01	0.07635
Europe (EUR)	B*15:01	0.04765
Europe (EUR)	B*18:01	0.05305
Europe (EUR)	B*27:05	0.0309
Europe (EUR)	B*35:01	0.0584
Europe (EUR)	B*40:01	0.03
Europe (EUR)	B*44:02	0.05915
Europe (EUR)	B*44:03	0.041
Europe (EUR)	B*51:01	0.07425
Europe (EUR)	C*04:01	0.12885
Europe (EUR)	C*06:02	0.09
Europe (EUR)	C*07:01	0.144
Europe (EUR)	C*07:02	0.1107
Europe (EUR)	C*14:02	0.0186
North Africa (NAF)	A*01:01	0.109
North Africa (NAF)	A*02:01	0.175
North Africa (NAF)	A*03:01	0.067
North Africa (NAF)	A*11:01	0.0421
North Africa (NAF)	A*23:01	0.0738
North Africa (NAF)	A*24:02	0.08085
North Africa (NAF)	A*29:02	0.064
North Africa (NAF)	B*07:02	0.058
North Africa (NAF)	B*08:01	0.046
North Africa (NAF)	B*15:01	0.005
North Africa (NAF)	B*18:01	0.041
North Africa (NAF)	B*27:05	0.008
North Africa (NAF)	B*35:01	0.0645
North Africa (NAF)	B*40:01	0.0125
North Africa (NAF)	B*44:02	0.064
North Africa (NAF)	B*44:03	0.021
North Africa (NAF)	B*51:01	0.0805
North Africa (NAF)	C*04:01	0.155
North Africa (NAF)	C*06:02	0.173
North Africa (NAF)	C*07:01	0.094
North Africa (NAF)	C*07:02	0.0355
North Africa (NAF)	C*14:02	0.017
North America (NAM)	A*01:01	0.06
North America (NAM)	A*02:01	0.2095
North America (NAM)	A*03:01	0.07
North America (NAM)	A*11:01	0.051
North America (NAM)	A*23:01	0.02035
North America (NAM)	A*24:02	0.1313
North America (NAM)	A*29:02	0.027
North America (NAM)	B*07:02	0.05665
North America (NAM)	B*08:01	0.038
North America (NAM)	B*15:01	0.0398
North America (NAM)	B*18:01	0.03195
North America (NAM)	B*27:05	0.0151
North America (NAM)	B*35:01	0.0689
North America (NAM)	B*40:01	0.0105
North America (NAM)	B*44:02	0.0212
North America (NAM)	B*44:03	0.044
North America (NAM)	B*51:01	0.049
North America (NAM)	C*04:01	0.1486
North America (NAM)	C*06:02	0.068
North America (NAM)	C*07:01	0.1039
North America (NAM)	C*07:02	0.132
North America (NAM)	C*14:02	0.0155
North-East Asia (NEA)	A*01:01	0.0195
North-East Asia (NEA)	A*02:01	0.1161
North-East Asia (NEA)	A*03:01	0.018
North-East Asia (NEA)	A*11:01	0.0724
North-East Asia (NEA)	A*23:01	0.015
North-East Asia (NEA)	A*24:02	0.21895
North-East Asia (NEA)	A*29:02	0.0052
North-East Asia (NEA)	B*07:02	0.0563
North-East Asia (NEA)	B*08:01	0.059
North-East Asia (NEA)	B*15:01	0.075
North-East Asia (NEA)	B*18:01	0.02
North-East Asia (NEA)	B*27:05	0.016
North-East Asia (NEA)	B*35:01	0.057
North-East Asia (NEA)	B*40:01	0.041
North-East Asia (NEA)	B*44:02	0.0125
North-East Asia (NEA)	B*44:03	0.062
North-East Asia (NEA)	B*51:01	0.077
North-East Asia (NEA)	C*04:01	0.074
North-East Asia (NEA)	C*06:02	0.07985
North-East Asia (NEA)	C*07:01	0.0769
North-East Asia (NEA)	C*07:02	0.125
North-East Asia (NEA)	C*14:02	0.0442
Oceania (OCE)	A*01:01	0.048
Oceania (OCE)	A*02:01	0.0225
Oceania (OCE)	A*03:01	0
Oceania (OCE)	A*11:01	0.167
Oceania (OCE)	A*23:01	0
Oceania (OCE)	A*24:02	0.3315
Oceania (OCE)	A*29:02	0
Oceania (OCE)	B*07:02	0
Oceania (OCE)	B*08:01	0.022
Oceania (OCE)	B*15:01	0
Oceania (OCE)	B*18:01	0.009
Oceania (OCE)	B*27:05	0.012
Oceania (OCE)	B*35:01	0
Oceania (OCE)	B*40:01	0.1005
Oceania (OCE)	B*44:02	0
Oceania (OCE)	B*44:03	0
Oceania (OCE)	B*51:01	0
Oceania (OCE)	C*04:01	0.082
Oceania (OCE)	C*06:02	0.0215
Oceania (OCE)	C*07:01	0
Oceania (OCE)	C*07:02	0.0975
Oceania (OCE)	C*14:02	0
South Asia (SAS)	A*01:01	0.09
South Asia (SAS)	A*02:01	0.05145
South Asia (SAS)	A*03:01	0.0676
South Asia (SAS)	A*11:01	0.128
South Asia (SAS)	A*23:01	0.005
South Asia (SAS)	A*24:02	0.091
South Asia (SAS)	A*29:02	0
South Asia (SAS)	B*07:02	0.029
South Asia (SAS)	B*08:01	0.0155
South Asia (SAS)	B*15:01	0.01885
South Asia (SAS)	B*18:01	0.0179
South Asia (SAS)	B*27:05	0.005
South Asia (SAS)	B*35:01	0.0472
South Asia (SAS)	B*40:01	0.01
South Asia (SAS)	B*44:02	0.008
South Asia (SAS)	B*44:03	0.04
South Asia (SAS)	B*51:01	0.06
South Asia (SAS)	C*04:01	0.10915
South Asia (SAS)	C*06:02	0.12
South Asia (SAS)	C*07:01	0.08
South Asia (SAS)	C*07:02	0.092
South Asia (SAS)	C*14:02	0.04835
South and Central America (SAM)	A*01:01	0.043
South and Central America (SAM)	A*02:01	0.192
South and Central America (SAM)	A*03:01	0.0612
South and Central America (SAM)	A*11:01	0.02825
South and Central America (SAM)	A*23:01	0.0328
South and Central America (SAM)	A*24:02	0.1512
South and Central America (SAM)	A*29:02	0.0397
South and Central America (SAM)	B*07:02	0.0499
South and Central America (SAM)	B*08:01	0.0275
South and Central America (SAM)	B*15:01	0.0221
South and Central America (SAM)	B*18:01	0.032
South and Central America (SAM)	B*27:05	0.0106
South and Central America (SAM)	B*35:01	0.04805
South and Central America (SAM)	B*40:01	0.006
South and Central America (SAM)	B*44:02	0.034
South and Central America (SAM)	B*44:03	0.04085
South and Central America (SAM)	B*51:01	0.0422
South and Central America (SAM)	C*04:01	0.14085
South and Central America (SAM)	C*06:02	0.0344
South and Central America (SAM)	C*07:01	0.0744
South and Central America (SAM)	C*07:02	0.0916
South and Central America (SAM)	C*14:02	0.01015
South-East Asia (SEA)	A*01:01	0.009
South-East Asia (SEA)	A*02:01	0.076
South-East Asia (SEA)	A*03:01	0.0065
South-East Asia (SEA)	A*11:01	0.208
South-East Asia (SEA)	A*23:01	0.00095
South-East Asia (SEA)	A*24:02	0.1604
South-East Asia (SEA)	A*29:02	0
South-East Asia (SEA)	B*07:02	0.006
South-East Asia (SEA)	B*08:01	0.003
South-East Asia (SEA)	B*15:01	0.027
South-East Asia (SEA)	B*18:01	0.004
South-East Asia (SEA)	B*27:05	0
South-East Asia (SEA)	B*35:01	0.0184
South-East Asia (SEA)	B*40:01	0.103
South-East Asia (SEA)	B*44:02	0.0005
South-East Asia (SEA)	B*44:03	0.01075
South-East Asia (SEA)	B*51:01	0.043
South-East Asia (SEA)	C*04:01	0.053
South-East Asia (SEA)	C*06:02	0.02845
South-East Asia (SEA)	C*07:01	0.0055
South-East Asia (SEA)	C*07:02	0.15
South-East Asia (SEA)	C*14:02	0.0285
Sub-Saharan Africa (SSA)	A*01:01	0.0305
Sub-Saharan Africa (SSA)	A*02:01	0.112
Sub-Saharan Africa (SSA)	A*03:01	0.0415
Sub-Saharan Africa (SSA)	A*11:01	0
Sub-Saharan Africa (SSA)	A*23:01	0.1095
Sub-Saharan Africa (SSA)	A*24:02	0.01
Sub-Saharan Africa (SSA)	A*29:02	0.048
Sub-Saharan Africa (SSA)	B*07:02	0.046
Sub-Saharan Africa (SSA)	B*08:01	0.043
Sub-Saharan Africa (SSA)	B*15:01	0.013
Sub-Saharan Africa (SSA)	B*18:01	0.034
Sub-Saharan Africa (SSA)	B*27:05	0.002
Sub-Saharan Africa (SSA)	B*35:01	0.038
Sub-Saharan Africa (SSA)	B*40:01	0
Sub-Saharan Africa (SSA)	B*44:02	0
Sub-Saharan Africa (SSA)	B*44:03	0.0267
Sub-Saharan Africa (SSA)	B*51:01	0.03
Sub-Saharan Africa (SSA)	C*04:01	0.1425
Sub-Saharan Africa (SSA)	C*06:02	0.15
Sub-Saharan Africa (SSA)	C*07:01	0.128
Sub-Saharan Africa (SSA)	C*07:02	0.044
Sub-Saharan Africa (SSA)	C*14:02	0.004
Western Asia (WAS)	A*01:01	0.0893
Western Asia (WAS)	A*02:01	0.1419
Western Asia (WAS)	A*03:01	0.04135
Western Asia (WAS)	A*11:01	0.062
Western Asia (WAS)	A*23:01	0.0253
Western Asia (WAS)	A*24:02	0.0595
Western Asia (WAS)	A*29:02	0.0063
Western Asia (WAS)	B*07:02	0.022
Western Asia (WAS)	B*08:01	0.03685
Western Asia (WAS)	B*15:01	0.00875
Western Asia (WAS)	B*18:01	0.0485
Western Asia (WAS)	B*27:05	0.0018
Western Asia (WAS)	B*35:01	0.0385
Western Asia (WAS)	B*40:01	0.0097
Western Asia (WAS)	B*44:02	0.0136
Western Asia (WAS)	B*44:03	0.043
Western Asia (WAS)	B*51:01	0.055
Western Asia (WAS)	C*04:01	0.1719
Western Asia (WAS)	C*06:02	0.122
Western Asia (WAS)	C*07:01	0.098
Western Asia (WAS)	C*07:02	0.06
Western Asia (WAS)	C*14:02	0.017
